# Supplementary material for: Optimization of Y-90 Radioembolization Imaging for Post-Treatment Dosimetry on a Long Axial Field-of-View PET/CT Scanner
Source: Diagnostics (Basel). 2023 Nov 9;13(22):3418. doi: 10.3390/diagnostics13223418 (PMC10670048; doi:10.3390/diagnostics13223418)
Supplement: Supplementary file 1 [file diagnostics-13-03418-s001.zip]

Archive with 1 entries (1 files):
- diagnostics-2671130-supplementary.pdf
